# Supplementary material for: Heat*seq: an interactive web tool for high-throughput sequencing experiment comparison with public data
Source: Bioinformatics. 2016 Jul 4;32(21):3354–6. doi: 10.1093/bioinformatics/btw407 (PMC5079476; doi:10.1093/bioinformatics/btw407)
Supplement: Supplementary Data [file supp_btw407_Devailly2016_supplementary_tables.xlsx]

## Sheet: supplementary_table_1
# data source
Assay	Dataset	Organism	Number of experiments	download date	data from
RNA-seq	Bgee	human	77	2016-06-01	ftp://ftp.bgee.org/current/download/processed_expr_values/rna_seq/Homo_sapiens/
		mouse	109	2016-06-01	ftp://ftp.bgee.org/current/download/processed_expr_values/rna_seq/Mus_musculus/Mus_musculus_RNA-Seq_read_counts_RPKM.zip
	Blueprint epigenome	human	163	2016-02-08	ftp://ftp.ebi.ac.uk/pub/databases/blueprint/data/homo_sapiens/
	ENCODE	human	302	2016-05-09	https://www.encodeproject.org/metadata/type=experiment&assay_term_name=RNA-seq&status=released&assembly=hg19&files.file_type=tsv/metadata.tsv
		mouse	192	2016-01-22	https://www.encodeproject.org/search/?type=Experiment&assay_term_name=RNA-seq&assembly=mm10&files.file_type=tsv
	Roadmap Epigenomics	human	57	2016-03-04	http://egg2.wustl.edu/roadmap/data/byDataType/rna/expression/
	GTEX (summary)	human	53	2016-04-13	http://gtexportal.org/home/datasets
	GTEX (all samples)	human	8555	2016-04-13	http://gtexportal.org/home/datasets
	Flybase	drosophila	124	2016-03-15	ftp://ftp.flybase.net/releases/current/precomputed_files/genes/
TF ChIP-seq	ENCODE	human	690	2015-02-01	http://hgdownload.cse.ucsc.edu/goldenPath/hg19/encodeDCC/wgEncodeRegTfbsClustered/
	CODEX	human	238	2016-02-04	http://codex.stemcells.cam.ac.uk/about.php
		mouse	651	2015-09-04	http://codex.stemcells.cam.ac.uk/about.php
	modENCODE	drosophila	85	2016-03-21	ftp://data.modencode.org/D.melanogaster/Transcriptional-Factor/ChIP-seq/computed-peaks_gff3/
CAGE	Fantom5	human	1058	2015-11-04	http://fantom.gsc.riken.jp/5/datafiles/latest/extra/CAGE_peaks/
		mouse	490	2015-11-04	http://fantom.gsc.riken.jp/5/datafiles/latest/extra/CAGE_peaks/

## Sheet: supplementary_table_2
# heatRNAseq_correlations_Bgee_vs_NP1071
experiment	correlation
brain GSM1020649	0.94967
Ammon's horn GSM759591	0.944517
brain GSM1015150	0.943006
brain GSM1015151	0.942633
brain GSM1020657	0.941548
Ammon's horn GSM759593	0.941424
Ammon's horn GSM759589	0.940087
Ammon's horn GSM759592	0.938383
brain GSM752615	0.937582
brain GSM1020640	0.937428
brain GSM752614	0.937059
Ammon's horn GSM759590	0.9346
Ammon's horn GSM759594	0.930359
brain GSM752616	0.926676
cerebellum GSM752617	0.915954
brain GSM1064841	0.910453
cerebellum GSM752618	0.90904
brain GSM1069683	0.901863
cerebellum GSM752619	0.898863
cerebral cortex GSM929708	0.888917
cerebellum GSM929709	0.851031
heart GSM1015154	0.753163
heart GSM759583	0.752766
heart GSM759585	0.752442
heart GSM759586	0.752082
heart GSM759587	0.750936
female gonad GSM1196047	0.750432
heart GSM759588	0.749781
lung GSM1020662	0.747346
female gonad GSM1196046	0.745175
lung GSM759605	0.744403
lung GSM759602	0.744399
lung GSM759603	0.744026
lung GSM759606	0.742785
female gonad GSM1064842	0.740226
heart GSM752620	0.7401
lung GSM1020653	0.736263
lung GSM1020645	0.731607
heart GSM752621	0.730341
heart GSM1020659	0.728658
heart GSM1020642	0.727979
heart GSM752622	0.727648
skeletal muscle tissue GSM1020654	0.726269
adult mammalian kidney GSM1020651	0.725662
adult mammalian kidney GSM1015153	0.724234
adult mammalian kidney GSM752623	0.721089
adult mammalian kidney GSM1020643	0.717508
adult mammalian kidney GSM1020660	0.716975
skeletal muscle tissue GSM1020663	0.715912
adult mammalian kidney GSM752625	0.715173
lung GSM759604	0.7145
thymus GSM759613	0.714142
lung GSM759601	0.713972
skeletal muscle tissue GSM1015155	0.713711
thymus GSM759618	0.713456
thymus GSM759615	0.711535
skeletal muscle tissue GSM1020646	0.711247
placenta GSM1196049	0.710376
adult mammalian kidney GSM752624	0.710242
thymus GSM759614	0.708376
thymus GSM759616	0.707303
spleen GSM1020655	0.70453
thymus GSM759617	0.701597
placenta GSM1196048	0.69765
spleen GSM1020647	0.696729
spleen GSM1020664	0.695222
spleen GSM759609	0.692513
spleen GSM759612	0.68814
spleen GSM759608	0.688013
spleen GSM759611	0.68307
placenta GSM1064843	0.679525
fibroblast GSM929719	0.678054
spleen GSM759607	0.677023
heart GSM759584	0.676807
spleen GSM759610	0.672187
placenta GSM1064844	0.670368
colon GSM1020641	0.661687
lung GSM929710	0.659011
colon GSM1020658	0.65774
heart GSM929707	0.655152
colon GSM1020650	0.64476
liver GSM1020652	0.643492
adult mammalian kidney GSM929706	0.642101
embryonic stem cell GSM929718	0.640351
liver GSM1015152	0.638802
liver GSM752627	0.63636
liver GSM1020661	0.636225
brown adipose tissue GSM929703	0.629612
liver GSM752626	0.628245
liver GSM1020644	0.624003
liver GSM759597	0.617729
liver GSM752628	0.616645
liver GSM759599	0.615011
bone marrow macrophage GSM929705	0.613787
liver GSM759595	0.609975
liver GSM759596	0.609973
liver GSM759598	0.60701
liver GSM759600	0.606398
liver GSM1069684	0.606394
testis GSM1020656	0.604427
testis GSM1020648	0.596245
testis GSM1020665	0.587312
testis GSM752629	0.583852
spleen GSM929720	0.581034
testis GSM752630	0.580869
bone marrow GSM929717	0.561252
liver GSM929711	0.554226
testis GSM1069685	0.539769
testis GSM1064845	0.536025

## Sheet: supplementary_table_3
# heatChIPseq_correlations_ESR1_MCF7
experiment	correlation
T-47D+Genistein_100nM+HudsonAlpha+ERalpha_a	0.341219
T-47D+Estradiol_10nM+HudsonAlpha+ERalpha_a	0.341179
T-47D+BPA_100nM+HudsonAlpha+ERalpha_a	0.309055
MCF-7+USC+GATA3_(SC-269)	0.245223
MCF-7+USC+ZNF217	0.230848
ECC-1+Estradiol_10nM+HudsonAlpha+ERalpha_a	0.212559
ECC-1+Genistein_100nM+HudsonAlpha+ERalpha_a	0.181573
MCF-7+vehicle+UT-A+c-Myc	0.176873
MCF-7+USC+TCF7L2	0.160645
ECC-1+BPA_100nM+HudsonAlpha+ERalpha_a	0.153127
MCF-7+USC+GATA3_(SC-268)	0.147145
T-47D+DMSO_0.02pct+HudsonAlpha+p300	0.146725
MCF-7+estrogen+UT-A+c-Myc	0.139088
MCF-7+USC+HA-E2F1	0.128574
T-47D+DMSO_0.02pct+HudsonAlpha+GATA3_(SC-268)	0.127947
MCF-7+serum_stimulated_media+UT-A+c-Myc	0.111797
T-47D+DMSO_0.02pct+HudsonAlpha+FOXA1_(SC-6553)	0.110693
HeLa-S3+USC+AP-2gamma	0.109276
HeLa-S3+USC+AP-2alpha	0.103762
HeLa-S3+Stanford+Max	0.0891499
A549+DEX_50nM+HudsonAlpha+GR	0.0870591
A549+EtOH_0.02pct+HudsonAlpha+p300	0.0869826
HeLa-S3+USC+TCF7L2_C9B9_(2565)	0.0860171
A549+DEX_100nM+HudsonAlpha+GR	0.0848887
A549+EtOH_0.02pct+HudsonAlpha+TCF12	0.0832013
HeLa-S3+Stanford+CHD2_(AB68301)	0.0817066
HeLa-S3+Stanford+COREST_(sc-30189)	0.0791526
HepG2+HudsonAlpha+JunD	0.0773329
HCT-116+HudsonAlpha+Pol2-4H8	0.0765046
HepG2+HudsonAlpha+FOSL2	0.0758798
HeLa-S3+Stanford+BAF155	0.0745558
A549+EtOH_0.02pct+HudsonAlpha+FOSL2	0.0729717
A549+DEX_5nM+HudsonAlpha+GR	0.0729207
ECC-1+DEX_100nM+HudsonAlpha+GR	0.0723776
MCF-7+serum_stimulated_media+UT-A+Pol2	0.0696578
A549+EtOH_0.02pct+HudsonAlpha+BCL3	0.0689101
HeLa-S3+Stanford+MAZ_(ab85725)	0.0680664
A549+EtOH_0.02pct+HudsonAlpha+ATF3	0.0680609
HeLa-S3+Stanford+Ini1	0.0676534
HeLa-S3+Yale+c-Myc	0.0673253
HepG2+HudsonAlpha+RXRA	0.0670217
HepG2+HudsonAlpha+HDAC2_(SC-6296)	0.0663848
A549+DEX_100nM+HudsonAlpha+CREB1_(SC-240)	0.065934
HeLa-S3+Yale+c-Fos	0.0654586
HeLa-S3+Stanford+GTF2F1_(AB28179)	0.0649955
HepG2+HudsonAlpha+p300	0.0649904
HeLa-S3+Stanford+c-Jun	0.0648339
HeLa-S3+Stanford+Mxi1_(AF4185)	0.0648309
HCT-116+USC+TCF7L2	0.0648202
HeLa-S3+Stanford+JunD	0.0642682
HeLa-S3+IFNg30+Yale+STAT1	0.0640742
HepG2+Stanford+Mxi1_(AF4185)	0.0639527
A549+EtOH_0.02pct+HudsonAlpha+ZBTB33	0.0639464
MCF-7+serum_starved_media+UT-A+Pol2	0.0635939
HeLa-S3+Stanford+TBP	0.0634762
PANC-1+USC+TCF7L2	0.0631489
HeLa-S3+HudsonAlpha+Pol2	0.0613752
MCF10A-Er-Src+EtOH_0.01pct+Harvard+c-Myc	0.0613099
A549+EtOH_0.02pct+HudsonAlpha+Pol2	0.0599688
A549+DEX_100nM+HudsonAlpha+Pol2	0.0591842
MCF-7+serum_stimulated_media+UT-A+CTCF	0.05878
MCF-7+serum_starved_media+UT-A+c-Myc	0.0587225
HepG2+HudsonAlpha+FOXA1_(SC-101058)	0.0582285
HepG2+Stanford+BHLHE40_(NB100-1800)	0.0581504
HeLa-S3+Stanford+p300_(SC-584)	0.0578592
HepG2+HudsonAlpha+SP1	0.057852
A549+EtOH_0.02pct+HudsonAlpha+GABP	0.0577282
K562+Stanford+MAZ_(ab85725)	0.0568325
HepG2+HudsonAlpha+FOXA2_(SC-6554)	0.0567846
A549+DEX_100nM+HudsonAlpha+USF-1	0.0565989
MCF-7+serum_starved_media+UT-A+CTCF	0.0565632
HepG2+HudsonAlpha+NFIC_(SC-81335)	0.0562214
PANC-1+HudsonAlpha+Pol2-4H8	0.0561659
A549+EtOH_0.02pct+HudsonAlpha+Sin3Ak-20	0.0558039
HeLa-S3+Yale+Pol2	0.0557787
HepG2+HudsonAlpha+MYBL2_(SC-81192)	0.0554452
HeLa-S3+Stanford+RFX5_(200-401-194)	0.0552738
HeLa-S3+Stanford+SMC3_(ab9263)	0.0551511
K562+Stanford+JunD	0.0551323
HeLa-S3+Stanford+USF2	0.0549837
K562+Stanford+Max	0.0543995
HeLa-S3+Stanford+STAT3	0.0541915
HepG2+HudsonAlpha+TEAD4_(SC-101184)	0.0539855
HepG2+Stanford+p300_(SC-584)	0.0537978
HepG2+Stanford+MAZ_(ab85725)	0.0536406
ECC-1+DMSO_0.02pct+HudsonAlpha+Pol2	0.0535349
HepG2+HudsonAlpha+Sin3Ak-20	0.0528071
HepG2+HudsonAlpha+FOXA1_(SC-6553)	0.0524373
PFSK-1+HudsonAlpha+FOXP2	0.0523804
HeLa-S3+HudsonAlpha+TAF1	0.0523182
HUVEC+HudsonAlpha+Pol2-4H8	0.0521392
K562+UChicago+eGFP-JunD	0.0519158
MCF-7+UT-A+Pol2	0.0518289
HeLa-S3+Stanford+CEBPB	0.0516787
K562+Stanford+BHLHE40_(NB100-1800)	0.0514616
A549+EtOH_0.02pct+HudsonAlpha+NRSF	0.0513833
K562+HudsonAlpha+ZBTB7A_(SC-34508)	0.0513704
ECC-1+DMSO_0.02pct+HudsonAlpha+FOXA1_(SC-6553)	0.051311
MCF-7+UT-A+CTCF	0.0506056
K562+HudsonAlpha+Max	0.0502491
HepG2+Stanford+Max	0.0501761
K562+HudsonAlpha+FOSL1_(SC-183)	0.0501554
K562+Yale+c-Jun	0.0500388
A549+EtOH_0.02pct+HudsonAlpha+USF-1_(1)	0.0499043
MCF10A-Er-Src+4OHTAM_1uM_4hr+Harvard+c-Myc	0.0497202
K562+Stanford+c-Myc	0.0496315
K562+UChicago+eGFP-FOS	0.0495524
K562+HudsonAlpha+Egr-1	0.0494264
A549+Stanford+Max	0.0492906
HepG2+HudsonAlpha+Pol2	0.0492766
HepG2+forskolin+Stanford+Pol2	0.0491947
HeLa-S3+Stanford+BRCA1_(A300-000A)	0.048913
HeLa-S3+UT-A+Pol2	0.0486618
A549+EtOH_0.02pct+HudsonAlpha+USF-1_(2)	0.0482919
HepG2+HudsonAlpha+CEBPD_(SC-636)	0.0477358
HepG2+HudsonAlpha+YY1_(SC-281)	0.0475684
HepG2+Stanford+Pol2	0.0475503
HepG2+HudsonAlpha+ELF1_(SC-631)	0.0474882
K562+Stanford+COREST_(sc-30189)	0.0470912
HCT-116+HudsonAlpha+YY1_(SC-281)	0.0470526
HEK293-T-REx+USC+ZNF263	0.0468601
HepG2+HudsonAlpha+HNF4G_(SC-6558)	0.0468202
A549+EtOH_0.02pct+HudsonAlpha+ELF1_(SC-631)	0.0467598
K562+IFNg30+Stanford+c-Myc	0.0466704
K562+Harvard+CCNT2	0.0464409
K562+Harvard+HMGN3	0.0457092
K562+HudsonAlpha+E2F6	0.0456878
K562+HudsonAlpha+ATF3	0.0456572
HepG2+HudsonAlpha+TAF1	0.0456487
HepG2+HudsonAlpha+ZBTB7A_(SC-34508)	0.0456292
HepG2+Stanford+TBP	0.0453373
K562+UChicago+eGFP-JunB	0.0449929
SK-N-SH+HudsonAlpha+Sin3Ak-20	0.0449629
MCF10A-Er-Src+EtOH_0.01pct+Harvard+Pol2	0.0448745
SK-N-SH+HudsonAlpha+Pol2-4H8	0.0448363
U87+HudsonAlpha+Pol2-4H8	0.0445991
HepG2+forskolin+Stanford+HNF4A	0.044591
K562+Stanford+Pol2	0.0444409
Gliobla+UT-A+Pol2	0.0440653
A549+UT-A+Pol2	0.0440531
HeLa-S3+Stanford+Rad21	0.0433931
HepG2+Stanford+ARID3A_(NB100-279)	0.0432237
MCF-7+vehicle+UT-A+CTCF	0.0429975
K562+Stanford+UBTF_(SAB1404509)	0.0429233
HeLa-S3+USC+HA-E2F1	0.0427504
K562+Broad+PHF8_(A301-772A)	0.0427128
HepG2+HudsonAlpha+USF-1	0.0426565
A549+DEX_500pM+HudsonAlpha+GR	0.042364
H1-hESC+HudsonAlpha+JunD	0.0422622
MCF10A-Er-Src+EtOH_0.01pct+Harvard+c-Fos	0.0419595
MCF10A-Er-Src+4OHTAM_1uM_36hr+Harvard+Pol2	0.0414908
HepG2+forskolin+Stanford+CEBPB	0.041485
HeLa-S3+UT-A+c-Myc	0.0414668
HepG2+HudsonAlpha+HNF4A_(SC-8987)	0.0414389
GM12878+HudsonAlpha+ELF1_(SC-631)	0.0413881
K562+Yale+c-Fos	0.0412387
HCT-116+HudsonAlpha+ZBTB33	0.041171
K562+Stanford+p300	0.0411667
MCF10A-Er-Src+EtOH_0.01pct_4hr+Harvard+STAT3	0.0411624
HepG2+HudsonAlpha+NRSF_(2)	0.0411208
H1-hESC+HudsonAlpha+TAF1	0.0411153
K562+HudsonAlpha+NR2F2_(SC-271940)	0.0410087
H1-hESC+Broad+RBBP5_(A300-109A)	0.0409467
A549+EtOH_0.02pct+HudsonAlpha+YY1_(SC-281)	0.0408471
HepG2+Stanford+COREST_(sc-30189)	0.040809
NB4+Stanford+Max	0.0408047
HepG2+HudsonAlpha+MBD4_(SC-271530)	0.0407119
K562+USC+E2F6	0.0406537
K562+IFNg6h+Yale+c-Myc	0.0404951
K562+IFNa6h+Yale+c-Jun	0.0403618
K562+IFNa30+Stanford+c-Jun	0.0402936
A549+Stanford+BHLHE40	0.0399658
HeLa-S3+Stanford+Pol2(phosphoS2)	0.0399201
HUVEC+HudsonAlpha+Pol2	0.0396557
K562+IFNg30+Yale+c-Jun	0.0395597
NB4+Stanford+c-Myc	0.0393925
K562+HudsonAlpha+Pol2	0.0393875
U87+HudsonAlpha+NRSF	0.0393464
MCF10A-Er-Src+4OHTAM_1uM_36hr+Harvard+E2F4	0.0392367
IMR90+Stanford+Pol2	0.0392279
H1-hESC+Stanford+JunD	0.0391872
GM12878+HudsonAlpha+Pol2	0.0389773
GM12878+HudsonAlpha+Egr-1	0.0388156
HepG2+Stanford+JunD	0.0387764
SH-SY5Y+USC+GATA-2	0.0387238
GM19193+Stanford+Pol2	0.0386915
HepG2+HudsonAlpha+Pol2-4H8	0.038637
ProgFib+UT-A+Pol2	0.0383528
K562+Yale+Pol2	0.0381653
U2OS+USC+KAP1	0.038157
GM12891+UT-A+CTCF	0.0381036
K562+UT-A+Pol2	0.0379252
SK-N-SH+HudsonAlpha+NRSF_(1)	0.0379068
H1-hESC+Stanford+SIN3A_(NB600-1263)	0.0378206
HeLa-S3+USC+TCF7L2	0.0378034
HCT-116+USC+Pol2	0.0376449
HeLa-S3+Stanford+BAF170	0.0375927
A549+UT-A+CTCF	0.0375774
GM19099+Stanford+Pol2	0.0375759
MCF10A-Er-Src+EtOH_0.01pct_12hr+Harvard+STAT3	0.0375547
A549+EtOH_0.02pct+HudsonAlpha+ETS1	0.0375376
NHEK+UT-A+CTCF	0.0375118
MCF10A-Er-Src+4OHTAM_1uM_12hr+Harvard+STAT3	0.0373622
MCF-7+estrogen+UT-A+CTCF	0.037359
GM18951+Stanford+Pol2	0.0373338
K562+HudsonAlpha+ELF1_(SC-631)	0.037292
HUVEC+USC+GATA-2	0.0371896
HeLa-S3+Stanford+ZKSCAN1_(HPA006672)	0.037119
K562+Broad+HDAC1_(SC-6298)	0.037057
K562+Broad+RBBP5_(A300-109A)	0.0368368
GM12892+Stanford+Pol2	0.0367078
MCF10A-Er-Src+EtOH_0.01pct+Harvard+STAT3	0.036554
HeLa-S3+Yale+Brg1	0.0362835
K562+Broad+PLU1	0.0362392
SK-N-SH+HudsonAlpha+TAF1	0.0362212
GM15510+Stanford+Pol2	0.0361411
GM19239+UT-A+CTCF	0.0360867
HepG2+HudsonAlpha+TCF12	0.0359229
GM18526+Stanford+Pol2	0.0358134
GM12878+Stanford+MAZ_(ab85725)	0.0356292
GM12878+HudsonAlpha+EBF1_(SC-137065)	0.035519
HepG2+Stanford+c-Jun	0.0354025
MCF10A-Er-Src+4OHTAM_1uM_4hr+Harvard+c-Fos	0.0354012
K562+IFNg6h+Yale+c-Jun	0.0353636
HeLa-S3+USC+ELK4	0.0353344
K562+IFNg6h+Stanford+IRF1	0.0352799
K562+HudsonAlpha+Pol2-4H8	0.0352733
HUVEC+UT-A+Pol2	0.03514
K562+HudsonAlpha+TAF1	0.0351332
K562+UT-A+c-Myc	0.0348834
GM18505+Stanford+Pol2	0.0348215
K562+IFNa6h+Yale+c-Myc	0.0347448
K562+IFNg6h+Yale+Pol2	0.0346419
HepG2+UT-A+c-Myc	0.0346076
K562+HudsonAlpha+YY1	0.0345032
H1-hESC+USC+CtBP2	0.0345008
K562+USC+E2F4	0.0343792
HepG2+HudsonAlpha+CEBPB_(SC-150)	0.0342836
K562+HudsonAlpha+GABP	0.0342555
Fibrobl+UT-A+CTCF	0.0341183
HeLa-S3+Broad+Pol2(b)	0.0341003
H1-hESC+Stanford+TBP	0.0338902
HUVEC+USC+c-Fos	0.0338215
K562+HudsonAlpha+HDAC2_(SC-6296)	0.0337502
GM19238+UT-A+CTCF	0.0336871
GM12892+UT-A+CTCF	0.0336421
H1-hESC+HudsonAlpha+p300	0.0336357
H1-hESC+HudsonAlpha+SP1	0.0336051
HUVEC+Stanford+c-Jun	0.0335341
GM12878+HudsonAlpha+PAX5-C20	0.0335192
K562+HudsonAlpha+TEAD4_(SC-101184)	0.0333248
H1-hESC+HudsonAlpha+Pol2	0.0333146
PANC-1+HudsonAlpha+Sin3Ak-20	0.033281
GM12878+HudsonAlpha+YY1_(SC-281)	0.0332798
K562+Stanford+TBP	0.0331644
NB4+Yale+Pol2	0.0331347
HUVEC+Stanford+Max	0.0330611
HeLa-S3+Stanford+MafK_(ab50322)	0.0327427
K562+HudsonAlpha+ETS1	0.0327268
K562+HudsonAlpha+Sin3Ak-20	0.0326067
GM12878+Stanford+Pol2	0.0325892
HepG2+forskolin+Stanford+ERRA	0.0325506
MCF10A-Er-Src+4OHTAM_1uM_12hr+Harvard+c-Fos	0.0325271
K562+IFNg30+Stanford+Pol2	0.0324276
HepG2+UT-A+Pol2	0.0324085
GM19240+UT-A+CTCF	0.0322582
K562+USC+GATA-2	0.0321449
HUVEC+UT-A+c-Myc	0.0321366
GM12892+HudsonAlpha+PAX5-C20	0.0321359
GM12878+HudsonAlpha+TCF3_(SC-349)	0.0321075
HepG2+HudsonAlpha+Rad21	0.0321011
PBDE+USC+Pol2	0.0320943
SK-N-SH_RA+HudsonAlpha+USF1_(SC-8983)	0.0320897
HepG2+Stanford+CHD2_(AB68301)	0.0320076
HeLa-S3+HudsonAlpha+GABP	0.0319875
K562+Stanford+TBLR1_(NB600-270)	0.0319303
Raji+USC+Pol2	0.0318333
SK-N-SH_RA+HudsonAlpha+p300	0.03171
HepG2+HudsonAlpha+BHLHE40	0.0316904
NHEK+Broad+Pol2(b)	0.0316612
K562+HudsonAlpha+YY1_(SC-281)	0.0315556
HeLa-S3+USC+E2F6	0.0314507
H1-hESC+HudsonAlpha+TEAD4_(SC-101184)	0.0314507
GM12892+HudsonAlpha+Pol2	0.0314274
HepG2+Stanford+SMC3_(ab9263)	0.0314063
GM12878+HudsonAlpha+TCF12	0.0313793
GM12878+Stanford+Max	0.0313277
HepG2+HudsonAlpha+GABP	0.0313049
H1-hESC+UT-A+CTCF	0.0312511
HUVEC+Stanford+Pol2	0.0312202
A549+EtOH_0.02pct+HudsonAlpha+SIX5	0.0310975
MCF10A-Er-Src+4OHTAM_1uM_36hr+Harvard+c-Fos	0.0310683
MCF10A-Er-Src+4OHTAM_1uM_36hr+Harvard+STAT3	0.0310335
H1-hESC+Stanford+Bach1_(sc-14700)	0.0310065
GM12878+Stanford+Mxi1_(AF4185)	0.0309692
K562+Broad+Pol2(b)	0.0309586
HEK293+Yale+Pol2	0.0309471
K562+Stanford+UBF_(sc-13125)	0.030943
HeLa-S3+Stanford+ELK1_(1277-1)	0.0309388
A549+EtOH_0.02pct+HudsonAlpha+TAF1	0.0308985
HeLa-S3+Stanford+Znf143_(16618-1-AP)	0.0306254
SK-N-SH+HudsonAlpha+NRSF_(2)	0.0305562
H1-hESC+HudsonAlpha+Egr-1	0.0305459
GM12878+UT-A+Pol2	0.0304807
K562+Broad+CHD1_(A301-218A)	0.0304041
HeLa-S3+USC+E2F1	0.0301109
K562+Broad+SAP30_(39731)	0.02993
SK-N-SH_RA+HudsonAlpha+YY1_(SC-281)	0.0298419
SAEC+UW+CTCF	0.0296837
GM12878+HudsonAlpha+SP1	0.029484
K562+HudsonAlpha+CTCFL_(SC-98982)	0.0294818
HUVEC+Broad+Pol2(b)	0.0294563
K562+IFNa30+Yale+Pol2	0.0294536
K562+Broad+HDAC2_(A300-705A)	0.0293397
MCF-7+UW+CTCF	0.0292121
A549+DEX_100nM+HudsonAlpha+FOXA1_(SC-101058)	0.0291508
K562+IFNa6h+Yale+Pol2	0.0291046
K562+IFNa30+Yale+c-Myc	0.029035
GM12878+HudsonAlpha+PAX5-N19	0.0290123
Gliobla+UT-A+CTCF	0.0290121
H1-hESC+HudsonAlpha+TAF7_(SC-101167)	0.0288089
SK-N-SH_RA+HudsonAlpha+Rad21	0.028759
K562+UChicago+eGFP-GATA2	0.028667
GM12892+HudsonAlpha+Pol2-4H8	0.0286444
K562+Yale+c-Myc	0.0285705
K562+Harvard+ATF1_(06-325)	0.0285664
K562+HudsonAlpha+GATA2_(SC-267)	0.0285229
SK-N-SH_RA+UW+CTCF	0.0284977
HMEC+UW+CTCF	0.0284164
GM12878+HudsonAlpha+USF-1	0.0283882
HeLa-S3+UT-A+CTCF	0.0283822
K562+HudsonAlpha+PML_(SC-71910)	0.0283752
HepG2+Stanford+USF2	0.0282244
K562+HudsonAlpha+SRF	0.0281941
GM12891+Stanford+Pol2	0.0281258
GM12878+HudsonAlpha+POU2F2	0.0280751
HepG2+UW+CTCF	0.0280497
H1-hESC+UT-A+Pol2	0.0280455
GM12878+Stanford+CHD2_(AB68301)	0.0279967
ProgFib+UT-A+CTCF	0.0279679
K562+HudsonAlpha+SP1	0.0279043
PBDE+USC+GATA-1	0.0278018
GM12878+HudsonAlpha+TAF1	0.0277908
Caco-2+UW+CTCF	0.0277295
IMR90+Stanford+Rad21	0.0275925
HeLa-S3+Broad+CTCF	0.0275805
GM12891+HudsonAlpha+YY1_(SC-281)	0.0274293
GM15510+TNFa+Stanford+NFKB	0.0274244
HepG2+Stanford+Rad21	0.0274226
AG04449+UW+CTCF	0.0273547
GM10847+Stanford+Pol2	0.0270995
K562+Stanford+Mxi1_(AF4185)	0.0270755
K562+HudsonAlpha+USF-1	0.0270727
K562+HudsonAlpha+CTCF_(SC-5916)	0.0270596
H1-hESC+HudsonAlpha+TCF12	0.0270585
K562+HudsonAlpha+NRSF	0.0270241
H1-hESC+Stanford+c-Jun	0.026984
HEK293+USC+KAP1	0.0269183
SK-N-MC+HudsonAlpha+FOXP2	0.0268866
GM12878+HudsonAlpha+Pol2-4H8	0.0268542
GM12892+HudsonAlpha+TAF1	0.0268395
GM12892+HudsonAlpha+YY1	0.0268138
HUVEC+UW+CTCF	0.0267798
K562+Stanford+Znf143_(16618-1-AP)	0.026764
GM12878+Yale+Pol2	0.0267243
BJ+UW+CTCF	0.0267082
K562+Broad+CTCF	0.0266522
GM12891+HudsonAlpha+TAF1	0.0266512
GM12878+Stanford+BHLHE40_(NB100-1800)	0.0265967
K562+Stanford+COREST_(ab24166)	0.0265926
AG09319+UW+CTCF	0.0265377
K562+Stanford+TBLR1_(ab24550)	0.0265271
H1-hESC+Stanford+Znf143_(16618-1-AP)	0.0264259
HepG2+Stanford+RFX5_(200-401-194)	0.026401
NHEK+Broad+CTCF	0.0263651
H1-hESC+HudsonAlpha+YY1_(SC-281)	0.0262367
K562+USC+GATA-1	0.0262165
H1-hESC+HudsonAlpha+Pol2-4H8	0.0260566
GM12878+HudsonAlpha+ZEB1_(SC-25388)	0.025829
K562+Stanford+CHD2_(AB68301)	0.0258174
HepG2+HudsonAlpha+ATF3	0.0256306
NHEK+UW+CTCF	0.0256279
HCM+UW+CTCF	0.0256233
GM12878+HudsonAlpha+PML_(SC-71910)	0.0255748
T-47D+DMSO_0.02pct+HudsonAlpha+CTCF_(SC-5916)	0.0254703
H1-hESC+USC+Max	0.0254548
HepG2+Broad+CTCF	0.025412
GM12891+HudsonAlpha+Pol2-4H8	0.0253612
HeLa-S3+UW+CTCF	0.0253383
GM12891+HudsonAlpha+Pol2	0.0253156
GM12865+UW+CTCF	0.0252822
HBMEC+UW+CTCF	0.02526
GM12874+UW+CTCF	0.0250598
IMR90+Stanford+CTCF_(SC-15914)	0.0250263
HepG2+HudsonAlpha+CTCF_(SC-5916)	0.0250257
GM12878+Stanford+SIN3A_(NB600-1263)	0.0249421
H1-hESC+HudsonAlpha+ATF2_(SC-81188)	0.0249342
K562+HudsonAlpha+Rad21	0.0249001
WERI-Rb-1+UW+CTCF	0.0248557
A549+UW+CTCF	0.0248493
HeLa-S3+Stanford+PRDM1_(9115)	0.0248327
HeLa-S3+Harvard+NF-YA	0.0247894
H1-hESC+HudsonAlpha+Sin3Ak-20	0.0247879
H1-hESC+Stanford+CHD2_(AB68301)	0.0247397
K562+UW+CTCF	0.0246649
GM12872+UW+CTCF	0.0246326
GM12878+Stanford+USF2	0.0245951
GM12878+Stanford+Pol2(phosphoS2)	0.024548
K562+HudsonAlpha+STAT5A_(SC-74442)	0.0245438
GM12875+UW+CTCF	0.0245039
AoAF+UW+CTCF	0.0244685
K562+Stanford+CTCF_(SC-15914)	0.0243487
NHLF+Broad+CTCF	0.0243327
HepG2+insulin+Stanford+SREBP1	0.0243176
GM12891+HudsonAlpha+POU2F2	0.0242997
HCPEpiC+UW+CTCF	0.0242943
HepG2+USC+TR4	0.0242533
HEEpiC+UW+CTCF	0.0241588
GM12878+UW+CTCF	0.0241585
K562+HudsonAlpha+CBX3_(SC-101004)	0.0241536
H1-hESC+Stanford+Mxi1_(AF4185)	0.0241129
GM12864+UW+CTCF	0.024075
HepG2+HudsonAlpha+ZBTB33	0.0240587
HUVEC+Broad+CTCF	0.0240515
GM12878+Stanford+WHIP	0.0240472
GM18951+TNFa+Stanford+NFKB	0.0239635
HRE+UW+CTCF	0.0238805
K562+HudsonAlpha+CEBPB_(SC-150)	0.0238346
GM12878+HudsonAlpha+SRF	0.023802
NHDF-neo+UW+CTCF	0.0237676
HeLa-S3+Harvard+NF-YB	0.0236851
GM12878+Stanford+Znf143_(16618-1-AP)	0.0236579
AG09309+UW+CTCF	0.0235555
HPAF+UW+CTCF	0.0235489
GM12873+UW+CTCF	0.0235374
HPF+UW+CTCF	0.0234079
K562+Stanford+SMC3_(ab9263)	0.023398
HepG2+HudsonAlpha+SRF	0.0233726
A549+Stanford+Rad21	0.0232636
GM12878+HudsonAlpha+MTA3_(SC-81325)	0.0232634
GM12878+Stanford+CTCF_(SC-15914)	0.0232021
RPTEC+UW+CTCF	0.0231701
A549+EtOH_0.02pct+HudsonAlpha+CTCF_(SC-5916)	0.0231097
GM06990+UW+CTCF	0.0230927
HEK293+UW+CTCF	0.0230739
AG10803+UW+CTCF	0.0230486
GM12878+HudsonAlpha+BCLAF1_(SC-101388)	0.0230397
HSMM+Broad+CTCF	0.0229989
GM12891+TNFa+Stanford+NFKB	0.0229964
H1-hESC+HudsonAlpha+SP4_(V-20)	0.0229906
HCT-116+UW+CTCF	0.0227909
HRPEpiC+UW+CTCF	0.0227677
K562+HudsonAlpha+BCLAF1_(SC-101388)	0.0227422
H1-hESC+HudsonAlpha+ATF3	0.0226799
AG04450+UW+CTCF	0.0226499
HFF-Myc+UW+CTCF	0.0225989
GM12878+Stanford+TBLR1_(ab24550)	0.0225918
HSMMtube+Broad+CTCF	0.0225327
HVMF+UW+CTCF	0.0225276
SK-N-MC+HudsonAlpha+Pol2-4H8	0.0224719
GM12878+UT-A+CTCF	0.0224502
GM12878+Stanford+EBF1_(SC-137065)	0.0223005
GM12878+Broad+CTCF	0.0222924
K562+Stanford+GTF2F1_(AB28179)	0.0222507
H1-hESC+Broad+CHD1_(A301-218A)	0.0221007
K562+IFNa30+Yale+STAT2	0.0219929
K562+USC+ZNF263	0.0219751
WI-38+UW+CTCF	0.0219357
HAc+UW+CTCF	0.0218935
Osteobl+Broad+CTCF	0.0218469
HA-sp+UW+CTCF	0.0218227
NHDF-Ad+Broad+CTCF	0.0218168
GM12878+HudsonAlpha+BCL3	0.021778
GM12878+HudsonAlpha+Pbx3	0.021757
NHLF+UW+CTCF	0.0216987
K562+HudsonAlpha+TRIM28_(SC-81411)	0.0216001
GM12878+Stanford+TBP	0.0215634
A549+Stanford+CEBPB	0.0214675
GM12878+UT-A+c-Myc	0.0214304
A549+DEX_100nM+HudsonAlpha+CTCF_(SC-5916)	0.0214122
H1-hESC+Stanford+c-Myc	0.0214111
K562+UT-A+CTCF	0.0213477
Dnd41+Broad+CTCF	0.0213202
H1-hESC+Stanford+USF2	0.0212742
BE2_C+UW+CTCF	0.0212371
GM12878+HudsonAlpha+FOXM1_(SC-502)	0.0212184
GM12878+Stanford+CHD1_(A301-218A)	0.0210325
HFF+UW+CTCF	0.0209766
HepG2+USC+TCF7L2	0.0209576
K562+IFNg30+Stanford+IRF1	0.0209214
HepG2+forskolin+Stanford+PGC1A	0.0208004
GM10847+TNFa+Stanford+NFKB	0.0207715
HepG2+UT-A+CTCF	0.0207487
SK-N-SH_RA+HudsonAlpha+CTCF	0.0206582
GM12878+HudsonAlpha+RUNX3_(SC-101553)	0.0204788
NB4+UW+CTCF	0.0204367
H1-hESC+HudsonAlpha+GABP	0.0201886
HCFaa+UW+CTCF	0.0201416
GM12878+Stanford+SMC3_(ab9263)	0.0200891
K562+UChicago+eGFP-HDAC8	0.0200864
H1-hESC+HudsonAlpha+CTCF_(SC-5916)	0.0200803
GM12878+HudsonAlpha+Rad21	0.0200762
HMF+UW+CTCF	0.0200012
K562+Yale+NF-E2	0.0199339
HMEC+Broad+CTCF	0.0197156
HepG2+Stanford+Pol2(phosphoS2)	0.0195638
GM12892+TNFa+Stanford+NFKB	0.0195419
K562+HudsonAlpha+TAF7_(SC-101167)	0.0195283
GM12878+HudsonAlpha+GABP	0.0195264
H1-hESC+HudsonAlpha+USF-1	0.0195067
A549+Stanford+Pol2(phosphoS2)	0.0194311
H1-hESC+Broad+CTCF	0.0192095
GM12878+HudsonAlpha+p300	0.0191437
HeLa-S3+USC+E2F4	0.0190957
K562+HudsonAlpha+MEF2A	0.0190532
K562+HudsonAlpha+PU.1	0.0189934
H1-hESC+HudsonAlpha+HDAC2_(SC-6296)	0.0189187
HL-60+UW+CTCF	0.0187425
HepG2+HudsonAlpha+NRSF_(1)	0.0187001
H1-hESC+HudsonAlpha+RXRA	0.0186025
K562+Stanford+TAL1_(SC-12984)	0.0185865
GM12878+HudsonAlpha+STAT5A_(SC-74442)	0.0184116
K562+Stanford+ELK1_(1277-1)	0.0183916
K562+Stanford+Pol2(phosphoS2)_(1)	0.018388
H1-hESC+HudsonAlpha+Rad21	0.0183523
NH-A+Broad+CTCF	0.018182
GM12878+HudsonAlpha+ATF2_(SC-81188)	0.0179993
GM12878+Stanford+Nrf1	0.0179183
GM12878+Stanford+Rad21	0.0178018
GM12878+Stanford+ELK1_(1277-1)	0.0177415
GM12878+Stanford+p300	0.0177367
H1-hESC+Stanford+GTF2F1_(AB28179)	0.0176741
HEK293+USC+TCF7L2	0.0176268
PANC-1+HudsonAlpha+NRSF	0.0175963
GM19099+TNFa+Stanford+NFKB	0.0175894
ECC-1+DMSO_0.02pct+HudsonAlpha+CTCF_(SC-5916)	0.0174585
K562+Harvard+GTF2B	0.0174423
K562+Stanford+Bach1_(sc-14700)	0.0174409
K562+Stanford+Brg1	0.0172398
K562+HudsonAlpha+BCL3	0.0170919
GM12878+TNFa+Stanford+NFKB	0.0169846
NHLF+Broad+EZH2_(39875)	0.0167436
K562+Stanford+ARID3A_(sc-8821)	0.0165488
HUVEC+UT-A+CTCF	0.0164728
HeLa-S3+Stanford+Nrf1	0.0164722
GM18526+TNFa+Stanford+NFKB	0.0164378
K562+IFNa6h+Stanford+IRF1	0.0163703
K562+IFNg6h+Stanford+STAT1	0.0162856
GM19193+TNFa+Stanford+NFKB	0.0162311
PFSK-1+HudsonAlpha+Sin3Ak-20	0.0161627
GM12878+HudsonAlpha+NFATC1_(SC-17834)	0.0161195
PBDEFetal+USC+GATA-1	0.0160227
GM12878+HudsonAlpha+IRF4_(SC-6059)	0.0158445
K562+Stanford+Nrf1	0.015829
GM12878+HudsonAlpha+ETS1	0.0157071
K562+Stanford+Ini1	0.015659
K562+HudsonAlpha+THAP1_(SC-98174)	0.0154952
K562+IFNg30+Stanford+STAT1	0.0154798
HepG2+Broad+EZH2_(39875)	0.0154689
H1-hESC+Stanford+Rad21	0.015402
GM12891+HudsonAlpha+PAX5-C20	0.0153773
GM18505+TNFa+Stanford+NFKB	0.0153287
GM12878+HudsonAlpha+BCL11A	0.015309
K562+Stanford+MafK_(ab50322)	0.0151921
HeLa-S3+USC+TR4	0.0150878
H1-hESC+HudsonAlpha+SRF	0.0150801
H1-hESC+Stanford+Nrf1	0.0148362
HepG2+forskolin+Stanford+HSF1	0.0146449
GM12878+HudsonAlpha+ATF3	0.0144243
K562+Yale+Rad21	0.0143982
K562+Stanford+USF2	0.014368
NH-A+Broad+EZH2_(39875)	0.0143115
HepG2+Stanford+CEBPB	0.0142983
PFSK-1+HudsonAlpha+TAF1	0.0142879
GM12878+HudsonAlpha+RXRA	0.0139425
GM12878+HudsonAlpha+CEBPB_(SC-150)	0.0139417
K562+USC+YY1	0.0139406
NHDF-Ad+Broad+EZH2_(39875)	0.013836
GM12878+Stanford+RFX5_(200-401-194)	0.0136105
HUVEC+Broad+EZH2_(39875)	0.0136082
GM12878+Stanford+STAT1	0.0133545
GM12878+HudsonAlpha+NFIC_(SC-81335)	0.0133529
K562+IFNa30+Yale+STAT1	0.0133321
K562+Broad+p300	0.013301
K562+IFNa6h+Yale+STAT1	0.0130724
GM12878+Stanford+E2F4	0.0130563
K562+Stanford+CEBPB	0.0130242
K562+HudsonAlpha+ZBTB33	0.0129741
HeLa-S3+Harvard+TFIIIC-110	0.0129124
K562+HudsonAlpha+SP2_(SC-643)	0.0127702
H1-hESC+HudsonAlpha+BCL11A	0.012741
K562+Broad+HDAC6_(A301-341A)	0.0127368
K562+Harvard+SIRT6	0.0126642
GM12878+Harvard+NF-YB	0.0126351
H1-hESC+Broad+EZH2_(39875)	0.0126023
HepG2+Stanford+BRCA1_(A300-000A)	0.0124685
Dnd41+Broad+EZH2_(39875)	0.0123534
H1-hESC+Stanford+CEBPB	0.0122773
H1-hESC+Stanford+CHD1_(A301-218A)	0.0122014
GM12878+USC+TR4	0.0121681
NT2-D1+USC+YY1	0.012165
HeLa-S3+HudsonAlpha+NRSF	0.0119625
GM12801+UW+CTCF	0.0119378
GM12878+HudsonAlpha+MEF2C_(SC-13268)	0.0118956
GM12878+HudsonAlpha+MEF2A	0.0116907
NHEK+Broad+EZH2_(39875)	0.0116407
GM12878+Yale+c-Fos	0.0115636
GM12878+HudsonAlpha+BATF	0.0115533
GM12878+Broad+EZH2_(39875)	0.0115474
PFSK-1+HudsonAlpha+NRSF	0.0113481
K562+HudsonAlpha+SIX5	0.0113159
H1-hESC+HudsonAlpha+FOSL1_(SC-183)	0.0111049
GM12878+HudsonAlpha+ZBTB33	0.0110854
K562+IFNa6h+Yale+STAT2	0.0110234
K562+Stanford+RFX5_(200-401-194)	0.0109774
IMR90+Stanford+CEBPB	0.0109474
HepG2+Stanford+Nrf1	0.0107212
K562+Stanford+NF-YA	0.0106204
K562+Harvard+NELFe	0.0105674
H1-hESC+USC+SUZ12	0.0104823
GM12878+HudsonAlpha+NRSF	0.0103639
H1-hESC+Stanford+MafK_(ab50322)	0.0101951
GM12878+HudsonAlpha+SIX5	0.0101065
GM12878+USC+IKZF1_(IkN)_(UCLA)	0.00988861
HeLa-S3+Harvard+RPC155	0.00971
HSMMtube+Broad+EZH2_(39875)	0.00969252
SH-SY5Y+USC+GATA3_(SC-269)	0.00955064
K562+Stanford+NF-YB	0.00953067
H1-hESC+HudsonAlpha+SP2_(SC-643)	0.0094261
GM12878+Stanford+p300_(SC-584)	0.00925886
GM12878+Harvard+NF-YA	0.00913026
GM12878+HudsonAlpha+PU.1	0.00887555
K562+Harvard+TFIIIC-110	0.00885024
NT2-D1+USC+SUZ12	0.00869797
H1-hESC+Stanford+BRCA1_(A300-000A)	0.00854707
K562+USC+SETDB1	0.00850271
K562+Stanford+Pol2(phosphoS2)_(2)	0.00839673
GM12878+Stanford+STAT3	0.00836411
K562+Broad+EZH2_(39875)	0.00831845
HMEC+Broad+EZH2_(39875)	0.00802719
HepG2+HudsonAlpha+SP2_(SC-643)	0.00800717
HeLa-S3+Stanford+IRF3	0.00798108
H1-hESC+HudsonAlpha+NANOG_(SC-33759)	0.00790818
K562+Harvard+ATF3	0.00786066
K562+USC+TR4	0.00785646
HSMM+Broad+EZH2_(39875)	0.00773494
H1-hESC+UT-A+c-Myc	0.00770307
H1-hESC+Broad+JARID1A_(ab26049)	0.00765228
K562+IFNa30+Stanford+IRF1	0.00763732
GM12878+Stanford+COREST_(sc-30189)	0.00756234
GM12891+HudsonAlpha+PU.1	0.00739665
K562+Stanford+MafF_(M8194)	0.00683505
H1-hESC+HudsonAlpha+SIX5	0.00669494
HeLa-S3+Harvard+BDP1	0.00596424
HepG2+Stanford+IRF3	0.00569218
HEK293+USC+ELK4	0.00545771
H1-hESC+Stanford+RFX5_(200-401-194)	0.00516816
H1-hESC+HudsonAlpha+NRSF	0.00478791
HepG2+forskolin+Stanford+GRp20	0.00476644
GM12878+Yale+Pol3	0.00453649
H1-hESC+HudsonAlpha+POU5F1_(SC-9081)	0.00412414
K562+USC+ZNF274_(M01)	0.00409483
GM12878+Harvard+ZZZ3	0.00406704
GM12878+Stanford+BRCA1_(A300-000A)	0.003545
K562+Harvard+BRF1	0.00344718
GM12878+Stanford+NF-E2_(SC-22827)	0.00315172
HeLa-S3+Harvard+BRF1	0.00314814
K562+Stanford+Pol3	0.00286185
GM12878+Yale+JunD	0.00203667
K562+Harvard+BRF2	0.00203503
GM12878+USC+YY1	0.00194147
HeLa-S3+Harvard+ZZZ3	0.00175207
HepG2+Stanford+MafF_(M8194)	0.00174714
K562+Harvard+RPC155	0.00128376
K562+Harvard+BDP1	0.00116072
HepG2+Stanford+MafK_(SC-477)	0.0008309
HeLa-S3+Harvard+BRF2	0.000640562
IMR90+Stanford+MafK_(ab50322)	6.51664e-05
HeLa-S3+Broad+EZH2_(39875)	-0.000693463
GM12878+USC+ZNF274	-0.00127397
HeLa-S3+USC+ZNF274	-0.00128236
K562+USC+ZNF274	-0.00166484
HepG2+USC+ZNF274	-0.00197217
NT2-D1+USC+ZNF274	-0.00213111
GM08714+USC+ZNF274	-0.0022383
HeLa-S3+Stanford+SPT20	-0.00246408
K562+MNaseD+USC+SETDB1	-0.00289013
K562+USC+KAP1	-0.00453588
U2OS+USC+SETDB1	-0.00829372
HepG2+Stanford+MafK_(ab50322)	-0.0106474

## Sheet: supplementary_table_4
# CGI_heatChIPseq_correlations
experiment	correlation
A549+UT-A+Pol2	0.626574
Gliobla+UT-A+Pol2	0.602679
H1-hESC+HudsonAlpha+TAF1	0.602469
ECC-1+DMSO_0.02pct+HudsonAlpha+Pol2	0.601939
K562+Broad+PHF8_(A301-772A)	0.600818
MCF-7+serum_stimulated_media+UT-A+Pol2	0.599142
HEK293+Yale+Pol2	0.595981
A549+DEX_100nM+HudsonAlpha+Pol2	0.594648
A549+EtOH_0.02pct+HudsonAlpha+Pol2	0.593292
HUVEC+UT-A+Pol2	0.58749
HepG2+HudsonAlpha+TAF1	0.579645
GM15510+Stanford+Pol2	0.577249
MCF-7+serum_starved_media+UT-A+Pol2	0.576808
ProgFib+UT-A+Pol2	0.57515
GM18526+Stanford+Pol2	0.566413
GM18951+Stanford+Pol2	0.566347
HeLa-S3+Yale+Pol2	0.560856
NB4+Yale+Pol2	0.549356
MCF-7+UT-A+Pol2	0.545316
H1-hESC+Broad+RBBP5_(A300-109A)	0.545187
K562+IFNg6h+Yale+Pol2	0.5444
K562+Yale+Pol2	0.544396
HeLa-S3+UT-A+Pol2	0.543797
HeLa-S3+USC+HA-E2F1	0.542816
HCT-116+USC+Pol2	0.539159
GM19193+Stanford+Pol2	0.538671
GM12892+Stanford+Pol2	0.538568
MCF10A-Er-Src+4OHTAM_1uM_36hr+Harvard+Pol2	0.536089
H1-hESC+Stanford+TBP	0.53547
GM19099+Stanford+Pol2	0.534696
K562+Broad+PLU1	0.532248
GM10847+Stanford+Pol2	0.530173
HepG2+forskolin+Stanford+Pol2	0.528688
H1-hESC+HudsonAlpha+Pol2	0.527326
K562+IFNg30+Stanford+Pol2	0.526771
K562+HudsonAlpha+E2F6	0.523763
MCF-7+USC+HA-E2F1	0.522954
GM18505+Stanford+Pol2	0.518696
K562+HudsonAlpha+TAF1	0.517994
Raji+USC+Pol2	0.516751
K562+IFNa30+Yale+Pol2	0.514187
GM12878+HudsonAlpha+Pol2	0.513175
K562+UT-A+Pol2	0.51308
H1-hESC+UT-A+Pol2	0.509106
HepG2+HudsonAlpha+Pol2	0.508233
SK-N-SH+HudsonAlpha+TAF1	0.5024
K562+IFNa6h+Yale+Pol2	0.501631
PBDE+USC+Pol2	0.496944
K562+USC+E2F6	0.496645
K562+Harvard+HMGN3	0.496028
HCT-116+HudsonAlpha+Pol2-4H8	0.495906
A549+DEX_100nM+HudsonAlpha+CREB1_(SC-240)	0.495884
MCF10A-Er-Src+EtOH_0.01pct+Harvard+Pol2	0.49387
K562+Broad+RBBP5_(A300-109A)	0.49338
HeLa-S3+HudsonAlpha+Pol2	0.493033
H1-hESC+Stanford+SIN3A_(NB600-1263)	0.491798
K562+HudsonAlpha+Pol2	0.491756
GM12892+HudsonAlpha+Pol2	0.487778
K562+Broad+SAP30_(39731)	0.487183
GM12878+Stanford+Pol2	0.486185
GM12878+UT-A+Pol2	0.483924
GM12878+HudsonAlpha+ELF1_(SC-631)	0.483061
MCF-7+serum_stimulated_media+UT-A+c-Myc	0.479408
HepG2+HudsonAlpha+Pol2-4H8	0.479048
HepG2+HudsonAlpha+YY1_(SC-281)	0.477625
HepG2+HudsonAlpha+GABP	0.47754
K562+IFNg6h+Stanford+IRF1	0.477354
GM12878+Yale+Pol2	0.476248
HepG2+Stanford+Pol2	0.475527
GM12878+HudsonAlpha+TAF1	0.474254
K562+HudsonAlpha+Sin3Ak-20	0.473904
K562+USC+E2F4	0.473449
HeLa-S3+HudsonAlpha+TAF1	0.472814
HUVEC+HudsonAlpha+Pol2	0.47014
K562+HudsonAlpha+ZBTB7A_(SC-34508)	0.467797
HepG2+HudsonAlpha+Sin3Ak-20	0.463914
K562+Harvard+CCNT2	0.462467
H1-hESC+HudsonAlpha+TAF7_(SC-101167)	0.462086
GM12878+HudsonAlpha+Egr-1	0.46201
GM12892+HudsonAlpha+TAF1	0.460802
IMR90+Stanford+Pol2	0.460575
K562+HudsonAlpha+YY1_(SC-281)	0.459912
HeLa-S3+Stanford+Pol2(phosphoS2)	0.459307
K562+Stanford+TBP	0.45821
GM12891+HudsonAlpha+TAF1	0.457397
GM12891+Stanford+Pol2	0.457029
K562+Broad+HDAC1_(SC-6298)	0.454124
HepG2+UT-A+Pol2	0.452559
HeLa-S3+Stanford+MAZ_(ab85725)	0.451515
GM12878+Stanford+MAZ_(ab85725)	0.451403
H1-hESC+HudsonAlpha+Pol2-4H8	0.444525
HepG2+Stanford+Mxi1_(AF4185)	0.44217
GM12878+Stanford+SIN3A_(NB600-1263)	0.441748
MCF10A-Er-Src+4OHTAM_1uM_36hr+Harvard+E2F4	0.440263
GM12891+HudsonAlpha+Pol2	0.435232
A549+EtOH_0.02pct+HudsonAlpha+TAF1	0.433801
K562+Stanford+UBTF_(SAB1404509)	0.433494
HepG2+Stanford+MAZ_(ab85725)	0.432662
K562+HudsonAlpha+ETS1	0.429961
GM12878+HudsonAlpha+Pol2-4H8	0.429555
PANC-1+HudsonAlpha+Sin3Ak-20	0.427926
GM12878+Stanford+Nrf1	0.424238
MCF-7+vehicle+UT-A+c-Myc	0.421885
GM12878+Stanford+Mxi1_(AF4185)	0.419
GM12878+Stanford+Max	0.418933
HeLa-S3+Stanford+CHD2_(AB68301)	0.417962
PFSK-1+HudsonAlpha+FOXP2	0.417908
K562+Stanford+MAZ_(ab85725)	0.416553
GM12878+HudsonAlpha+GABP	0.414811
HUVEC+Stanford+Pol2	0.413637
GM12892+HudsonAlpha+PAX5-C20	0.412912
GM12891+HudsonAlpha+Pol2-4H8	0.411016
GM12892+HudsonAlpha+Pol2-4H8	0.410025
GM12891+HudsonAlpha+YY1_(SC-281)	0.40959
K562+HudsonAlpha+Max	0.40718
K562+HudsonAlpha+Egr-1	0.406512
K562+Stanford+Max	0.405969
HepG2+Stanford+TBP	0.405143
K562+HudsonAlpha+ELF1_(SC-631)	0.4044
K562+Broad+CHD1_(A301-218A)	0.403893
K562+Stanford+c-Myc	0.403214
U87+HudsonAlpha+Pol2-4H8	0.399111
A549+Stanford+Max	0.396633
HepG2+Stanford+Max	0.395741
K562+HudsonAlpha+YY1	0.393816
HeLa-S3+USC+E2F1	0.393374
HUVEC+HudsonAlpha+Pol2-4H8	0.392597
GM12878+Stanford+Pol2(phosphoS2)	0.392353
HeLa-S3+Stanford+Max	0.389941
H1-hESC+HudsonAlpha+Egr-1	0.386294
GM12892+HudsonAlpha+YY1	0.386289
HepG2+HudsonAlpha+ELF1_(SC-631)	0.383712
H1-hESC+Stanford+Nrf1	0.382295
SK-N-SH_RA+HudsonAlpha+YY1_(SC-281)	0.381859
HeLa-S3+Stanford+Mxi1_(AF4185)	0.380973
GM12878+HudsonAlpha+PML_(SC-71910)	0.379907
K562+HudsonAlpha+GABP	0.377887
K562+IFNg30+Stanford+c-Myc	0.377347
K562+UT-A+c-Myc	0.375136
A549+EtOH_0.02pct+HudsonAlpha+YY1_(SC-281)	0.374101
HCT-116+HudsonAlpha+YY1_(SC-281)	0.372691
HeLa-S3+HudsonAlpha+GABP	0.368338
SK-N-SH+HudsonAlpha+Sin3Ak-20	0.368313
GM12878+Stanford+CHD2_(AB68301)	0.368293
H1-hESC+Broad+CHD1_(A301-218A)	0.368235
SK-N-SH+HudsonAlpha+Pol2-4H8	0.367257
H1-hESC+HudsonAlpha+Sin3Ak-20	0.367237
K562+HudsonAlpha+Pol2-4H8	0.365159
K562+Stanford+UBF_(sc-13125)	0.36507
HepG2+HudsonAlpha+NRSF_(2)	0.359751
GM12878+HudsonAlpha+YY1_(SC-281)	0.359531
PFSK-1+HudsonAlpha+TAF1	0.35941
H1-hESC+HudsonAlpha+SP4_(V-20)	0.356466
GM12878+HudsonAlpha+SP1	0.35572
H1-hESC+Stanford+CHD2_(AB68301)	0.353128
K562+IFNg6h+Yale+c-Myc	0.351716
NH-A+Broad+EZH2_(39875)	0.350849
PANC-1+HudsonAlpha+Pol2-4H8	0.350372
K562+Stanford+CHD2_(AB68301)	0.349926
K562+Stanford+Nrf1	0.349295
NHEK+Broad+EZH2_(39875)	0.347693
HeLa-S3+Stanford+TBP	0.344286
HeLa-S3+Stanford+ELK1_(1277-1)	0.343394
GM12878+HudsonAlpha+SIX5	0.34181
HepG2+Stanford+CHD2_(AB68301)	0.341424
HeLa-S3+USC+E2F6	0.340925
K562+Broad+Pol2(b)	0.339248
HeLa-S3+Stanford+Ini1	0.339201
NB4+Stanford+c-Myc	0.338419
U87+HudsonAlpha+NRSF	0.33694
GM12878+Stanford+ELK1_(1277-1)	0.336663
HUVEC+Broad+EZH2_(39875)	0.333131
SK-N-MC+HudsonAlpha+Pol2-4H8	0.330368
K562+HudsonAlpha+SP1	0.329897
K562+Stanford+Mxi1_(AF4185)	0.328258
H1-hESC+Stanford+Mxi1_(AF4185)	0.328198
NHDF-Ad+Broad+EZH2_(39875)	0.326892
HeLa-S3+USC+ELK4	0.324904
K562+HudsonAlpha+PML_(SC-71910)	0.32191
A549+EtOH_0.02pct+HudsonAlpha+ELF1_(SC-631)	0.319203
GM12878+UT-A+c-Myc	0.319053
K562+IFNa6h+Yale+c-Myc	0.317966
NHLF+Broad+EZH2_(39875)	0.316751
HCT-116+USC+TCF7L2	0.31646
HUVEC+Stanford+Max	0.315982
GM12878+Stanford+TBP	0.315136
A549+EtOH_0.02pct+HudsonAlpha+GABP	0.314773
H1-hESC+HudsonAlpha+YY1_(SC-281)	0.314098
GM12878+Stanford+E2F4	0.31335
H1-hESC+HudsonAlpha+GABP	0.313213
SK-N-SH+HudsonAlpha+NRSF_(1)	0.312973
H1-hESC+HudsonAlpha+SP1	0.312918
GM12878+HudsonAlpha+ETS1	0.312006
K562+USC+YY1	0.309925
H1-hESC+Broad+EZH2_(39875)	0.309803
NB4+Stanford+Max	0.309376
K562+HudsonAlpha+THAP1_(SC-98174)	0.307916
HepG2+HudsonAlpha+CEBPD_(SC-636)	0.304469
GM15510+TNFa+Stanford+NFKB	0.303142
HeLa-S3+Harvard+NF-YA	0.301964
K562+IFNg30+Stanford+IRF1	0.29978
HEK293-T-REx+USC+ZNF263	0.298815
H1-hESC+Stanford+GTF2F1_(AB28179)	0.298729
HeLa-S3+Stanford+Nrf1	0.29821
K562+Stanford+BHLHE40_(NB100-1800)	0.296568
K562+HudsonAlpha+SIX5	0.294339
K562+IFNa30+Yale+c-Myc	0.29386
A549+EtOH_0.02pct+HudsonAlpha+ETS1	0.293101
HepG2+HudsonAlpha+ZBTB7A_(SC-34508)	0.291931
HeLa-S3+Stanford+Znf143_(16618-1-AP)	0.291319
H1-hESC+USC+CtBP2	0.289573
NT2-D1+USC+YY1	0.28848
H1-hESC+Stanford+Bach1_(sc-14700)	0.287978
K562+Stanford+GTF2F1_(AB28179)	0.28669
HeLa-S3+USC+E2F4	0.28628
K562+HudsonAlpha+SP2_(SC-643)	0.282857
SK-N-SH_RA+HudsonAlpha+USF1_(SC-8983)	0.282798
GM12878+HudsonAlpha+SRF	0.282717
A549+EtOH_0.02pct+HudsonAlpha+SIX5	0.281867
GM12878+HudsonAlpha+USF-1	0.278699
HeLa-S3+Yale+c-Myc	0.278511
H1-hESC+Stanford+c-Myc	0.276841
K562+Yale+c-Myc	0.274797
GM12878+HudsonAlpha+POU2F2	0.271685
H1-hESC+HudsonAlpha+JunD	0.271675
GM12878+HudsonAlpha+TCF3_(SC-349)	0.271285
MCF-7+estrogen+UT-A+c-Myc	0.270661
HepG2+Stanford+BHLHE40_(NB100-1800)	0.266428
H1-hESC+USC+Max	0.263684
GM12891+UT-A+CTCF	0.263455
HMEC+Broad+EZH2_(39875)	0.2634
GM12878+Stanford+CHD1_(A301-218A)	0.263335
GM12878+HudsonAlpha+PAX5-C20	0.26316
K562+Stanford+ELK1_(1277-1)	0.263087
HCT-116+HudsonAlpha+ZBTB33	0.262896
K562+HudsonAlpha+CTCFL_(SC-98982)	0.261713
HeLa-S3+Stanford+BRCA1_(A300-000A)	0.259604
HSMMtube+Broad+EZH2_(39875)	0.259333
GM12878+Stanford+Znf143_(16618-1-AP)	0.259137
K562+HudsonAlpha+ATF3	0.259105
SK-N-MC+HudsonAlpha+FOXP2	0.256238
HeLa-S3+Stanford+GTF2F1_(AB28179)	0.255764
HepG2+Stanford+Nrf1	0.254621
HeLa-S3+USC+AP-2gamma	0.254604
HepG2+UT-A+c-Myc	0.253346
GM12878+HudsonAlpha+ZEB1_(SC-25388)	0.25305
K562+Broad+HDAC2_(A300-705A)	0.252715
GM12878+Harvard+NF-YB	0.251309
GM19238+UT-A+CTCF	0.250572
GM12878+Stanford+BHLHE40_(NB100-1800)	0.250014
GM12878+HudsonAlpha+TCF12	0.248048
HUVEC+Broad+Pol2(b)	0.247965
H1-hESC+HudsonAlpha+SP2_(SC-643)	0.244833
GM12878+Stanford+RFX5_(200-401-194)	0.244587
GM12892+UT-A+CTCF	0.243031
Fibrobl+UT-A+CTCF	0.242937
HepG2+Stanford+RFX5_(200-401-194)	0.242575
GM12878+Yale+c-Fos	0.242083
HepG2+insulin+Stanford+SREBP1	0.242054
MCF-7+serum_stimulated_media+UT-A+CTCF	0.241166
NT2-D1+USC+SUZ12	0.239888
HepG2+USC+TR4	0.239355
GM12891+HudsonAlpha+POU2F2	0.238978
K562+Harvard+GTF2B	0.238693
GM19240+UT-A+CTCF	0.238601
H1-hESC+Stanford+Znf143_(16618-1-AP)	0.238466
HeLa-S3+Stanford+COREST_(sc-30189)	0.238339
A549+EtOH_0.02pct+HudsonAlpha+USF-1_(1)	0.238122
K562+IFNa6h+Stanford+IRF1	0.236708
K562+Stanford+NF-YA	0.235386
HeLa-S3+Harvard+NF-YB	0.23515
GM19239+UT-A+CTCF	0.23464
MCF10A-Er-Src+EtOH_0.01pct+Harvard+c-Myc	0.234476
H1-hESC+HudsonAlpha+ATF3	0.232861
H1-hESC+HudsonAlpha+p300	0.230953
GM12878+HudsonAlpha+BCLAF1_(SC-101388)	0.230728
K562+Stanford+Znf143_(16618-1-AP)	0.230702
HepG2+Stanford+COREST_(sc-30189)	0.230281
A549+DEX_100nM+HudsonAlpha+GR	0.229724
GM12878+Stanford+USF2	0.229605
HeLa-S3+USC+AP-2alpha	0.228372
K562+HudsonAlpha+BCLAF1_(SC-101388)	0.22836
SK-N-SH_RA+UW+CTCF	0.227904
A549+UT-A+CTCF	0.226882
H1-hESC+Broad+JARID1A_(ab26049)	0.226045
GM12878+Stanford+WHIP	0.225254
A549+EtOH_0.02pct+HudsonAlpha+NRSF	0.224773
K562+Stanford+Pol2	0.224752
A549+EtOH_0.02pct+HudsonAlpha+Sin3Ak-20	0.224216
AG04449+UW+CTCF	0.223127
HepG2+HudsonAlpha+MYBL2_(SC-81192)	0.222229
H1-hESC+Stanford+USF2	0.221681
HUVEC+UT-A+c-Myc	0.22008
H1-hESC+Stanford+CHD1_(A301-218A)	0.218825
PANC-1+USC+TCF7L2	0.218483
GM12891+TNFa+Stanford+NFKB	0.217571
K562+Stanford+JunD	0.217239
MCF-7+serum_starved_media+UT-A+CTCF	0.217015
PFSK-1+HudsonAlpha+Sin3Ak-20	0.2167
K562+HudsonAlpha+CBX3_(SC-101004)	0.216306
GM12878+Stanford+TBLR1_(ab24550)	0.215022
K562+HudsonAlpha+TAF7_(SC-101167)	0.213984
HepG2+HudsonAlpha+ATF3	0.213141
NHEK+UT-A+CTCF	0.212414
K562+HudsonAlpha+SRF	0.212229
GM12878+HudsonAlpha+RUNX3_(SC-101553)	0.211923
H1-hESC+HudsonAlpha+SIX5	0.211744
HepG2+Stanford+BRCA1_(A300-000A)	0.211704
H1-hESC+Stanford+BRCA1_(A300-000A)	0.211126
K562+Stanford+Pol2(phosphoS2)_(1)	0.211069
K562+Stanford+NF-YB	0.209525
HUVEC+UW+CTCF	0.208877
HeLa-S3+Stanford+IRF3	0.20863
GM12878+Harvard+NF-YA	0.208133
AG09319+UW+CTCF	0.207954
A549+Stanford+BHLHE40	0.20751
H1-hESC+HudsonAlpha+USF-1	0.206477
MCF-7+UT-A+CTCF	0.204973
HepG2+HudsonAlpha+SP1	0.204953
A549+DEX_100nM+HudsonAlpha+USF-1	0.204909
BJ+UW+CTCF	0.204738
K562+Stanford+COREST_(sc-30189)	0.20411
HeLa-S3+Broad+Pol2(b)	0.202365
ProgFib+UT-A+CTCF	0.202225
HCM+UW+CTCF	0.201744
K562+HudsonAlpha+USF-1	0.201516
GM12878+HudsonAlpha+ZBTB33	0.200948
HeLa-S3+USC+TCF7L2_C9B9_(2565)	0.200911
SAEC+UW+CTCF	0.200873
H1-hESC+UT-A+CTCF	0.200003
A549+EtOH_0.02pct+HudsonAlpha+USF-1_(2)	0.198335
GM12878+HudsonAlpha+Pbx3	0.196701
GM12878+HudsonAlpha+PAX5-N19	0.196382
HepG2+HudsonAlpha+NRSF_(1)	0.195679
HepG2+HudsonAlpha+USF-1	0.195329
NHEK+Broad+Pol2(b)	0.195191
K562+HudsonAlpha+ZBTB33	0.194868
MCF-7+serum_starved_media+UT-A+c-Myc	0.194762
A549+EtOH_0.02pct+HudsonAlpha+ZBTB33	0.193981
K562+Yale+c-Fos	0.193709
H1-hESC+HudsonAlpha+HDAC2_(SC-6296)	0.193201
GM12865+UW+CTCF	0.193065
IMR90+Stanford+CTCF_(SC-15914)	0.192974
HMEC+UW+CTCF	0.192657
GM18951+TNFa+Stanford+NFKB	0.192283
H1-hESC+HudsonAlpha+ATF2_(SC-81188)	0.192227
GM12878+HudsonAlpha+NRSF	0.191233
HeLa-S3+Stanford+RFX5_(200-401-194)	0.18916
HepG2+HudsonAlpha+JunD	0.189096
HBMEC+UW+CTCF	0.188742
NHLF+Broad+CTCF	0.188416
GM12874+UW+CTCF	0.188203
HepG2+HudsonAlpha+HDAC2_(SC-6296)	0.188135
K562+HudsonAlpha+CTCF_(SC-5916)	0.187843
GM12892+TNFa+Stanford+NFKB	0.187133
HSMM+Broad+EZH2_(39875)	0.186267
HeLa-S3+Stanford+ZKSCAN1_(HPA006672)	0.186094
GM12875+UW+CTCF	0.185593
AoAF+UW+CTCF	0.185257
NHDF-neo+UW+CTCF	0.185163
GM12873+UW+CTCF	0.184973
Gliobla+UT-A+CTCF	0.184755
GM12878+HudsonAlpha+EBF1_(SC-137065)	0.184513
GM12878+Stanford+CTCF_(SC-15914)	0.183591
HepG2+HudsonAlpha+ZBTB33	0.18307
HAc+UW+CTCF	0.182606
K562+Stanford+TBLR1_(ab24550)	0.182341
HA-sp+UW+CTCF	0.181772
Dnd41+Broad+EZH2_(39875)	0.181589
HCPEpiC+UW+CTCF	0.181587
GM12864+UW+CTCF	0.180774
HUVEC+Broad+CTCF	0.179675
GM12878+HudsonAlpha+ATF3	0.179636
AG04450+UW+CTCF	0.179277
HRPEpiC+UW+CTCF	0.178059
HepG2+Broad+EZH2_(39875)	0.177818
HeLa-S3+IFNg30+Yale+STAT1	0.177378
K562+Harvard+ATF1_(06-325)	0.177163
K562+HudsonAlpha+NRSF	0.175478
GM12878+HudsonAlpha+FOXM1_(SC-502)	0.174945
HPF+UW+CTCF	0.174771
GM12872+UW+CTCF	0.174657
HepG2+Stanford+Pol2(phosphoS2)	0.174586
AG10803+UW+CTCF	0.174062
HeLa-S3+Stanford+USF2	0.173531
GM12878+UW+CTCF	0.173465
HRE+UW+CTCF	0.173359
HPAF+UW+CTCF	0.172718
Caco-2+UW+CTCF	0.17163
AG09309+UW+CTCF	0.170193
GM12878+Broad+CTCF	0.169949
NHLF+UW+CTCF	0.169828
GM10847+TNFa+Stanford+NFKB	0.169605
GM06990+UW+CTCF	0.169599
K562+Stanford+CTCF_(SC-15914)	0.169551
HVMF+UW+CTCF	0.169213
NHEK+UW+CTCF	0.169086
K562+Broad+CTCF	0.168839
WERI-Rb-1+UW+CTCF	0.166654
HEK293+USC+ELK4	0.166486
HeLa-S3+Stanford+BAF155	0.165836
GM12878+UT-A+CTCF	0.165331
SK-N-SH_RA+HudsonAlpha+CTCF	0.164762
H1-hESC+Stanford+JunD	0.164466
K562+UW+CTCF	0.164329
Dnd41+Broad+CTCF	0.164234
K562+Harvard+ATF3	0.16359
A549+EtOH_0.02pct+HudsonAlpha+TCF12	0.163547
SK-N-SH+HudsonAlpha+NRSF_(2)	0.161003
MCF-7+vehicle+UT-A+CTCF	0.160763
H1-hESC+HudsonAlpha+SRF	0.16051
K562+USC+SETDB1	0.160318
RPTEC+UW+CTCF	0.159402
NHDF-Ad+Broad+CTCF	0.158459
HeLa-S3+Stanford+SMC3_(ab9263)	0.158348
HEEpiC+UW+CTCF	0.157672
GM12878+Broad+EZH2_(39875)	0.157592
HepG2+UW+CTCF	0.157023
H1-hESC+HudsonAlpha+CTCF_(SC-5916)	0.156956
HCFaa+UW+CTCF	0.156606
HFF-Myc+UW+CTCF	0.156029
HepG2+HudsonAlpha+SRF	0.156
GM12878+Stanford+STAT1	0.155756
HeLa-S3+USC+TR4	0.155371
Osteobl+Broad+CTCF	0.155087
HeLa-S3+UT-A+c-Myc	0.154848
HEK293+UW+CTCF	0.154495
HFF+UW+CTCF	0.1539
K562+HudsonAlpha+Rad21	0.153249
WI-38+UW+CTCF	0.152605
HepG2+HudsonAlpha+CTCF_(SC-5916)	0.152576
NHEK+Broad+CTCF	0.152295
HMF+UW+CTCF	0.152045
HepG2+Stanford+USF2	0.151716
H1-hESC+Broad+CTCF	0.15078
HSMM+Broad+CTCF	0.150776
A549+UW+CTCF	0.150204
IMR90+Stanford+Rad21	0.148287
K562+Stanford+USF2	0.14799
K562+HudsonAlpha+PU.1	0.147937
BE2_C+UW+CTCF	0.14761
H1-hESC+HudsonAlpha+Rad21	0.147432
GM12878+HudsonAlpha+MTA3_(SC-81325)	0.147389
K562+UT-A+CTCF	0.146481
GM12878+Stanford+BRCA1_(A300-000A)	0.145824
HSMMtube+Broad+CTCF	0.144915
HepG2+HudsonAlpha+NFIC_(SC-81335)	0.144647
HepG2+forskolin+Stanford+GRp20	0.144289
T-47D+DMSO_0.02pct+HudsonAlpha+CTCF_(SC-5916)	0.143109
GM12878+HudsonAlpha+ATF2_(SC-81188)	0.141363
K562+Stanford+TBLR1_(NB600-270)	0.141353
SK-N-SH_RA+HudsonAlpha+Rad21	0.140932
K562+HudsonAlpha+TEAD4_(SC-101184)	0.140931
K562+Stanford+RFX5_(200-401-194)	0.140719
K562+Stanford+p300	0.139761
K562+UChicago+eGFP-JunD	0.139562
A549+EtOH_0.02pct+HudsonAlpha+CTCF_(SC-5916)	0.139555
H1-hESC+USC+SUZ12	0.139528
H1-hESC+HudsonAlpha+TEAD4_(SC-101184)	0.139191
MCF-7+estrogen+UT-A+CTCF	0.138927
PBDE+USC+GATA-1	0.138767
HeLa-S3+UW+CTCF	0.13796
K562+HudsonAlpha+HDAC2_(SC-6296)	0.137955
HCT-116+UW+CTCF	0.137346
K562+HudsonAlpha+TRIM28_(SC-81411)	0.13679
GM12878+HudsonAlpha+STAT5A_(SC-74442)	0.136619
PANC-1+HudsonAlpha+NRSF	0.136398
K562+HudsonAlpha+NR2F2_(SC-271940)	0.13585
HepG2+HudsonAlpha+Rad21	0.135046
H1-hESC+HudsonAlpha+FOSL1_(SC-183)	0.134741
H1-hESC+HudsonAlpha+TCF12	0.134067
HepG2+HudsonAlpha+SP2_(SC-643)	0.133724
HeLa-S3+UT-A+CTCF	0.133692
HepG2+Stanford+IRF3	0.133378
NH-A+Broad+CTCF	0.133174
GM12878+HudsonAlpha+RXRA	0.132477
A549+DEX_100nM+HudsonAlpha+CTCF_(SC-5916)	0.129872
HMEC+Broad+CTCF	0.129374
NB4+UW+CTCF	0.12799
K562+Stanford+SMC3_(ab9263)	0.126314
GM18505+TNFa+Stanford+NFKB	0.125822
HepG2+forskolin+Stanford+CEBPB	0.125313
K562+IFNa30+Stanford+c-Jun	0.125132
PFSK-1+HudsonAlpha+NRSF	0.124983
A549+EtOH_0.02pct+HudsonAlpha+BCL3	0.124268
K562+USC+ZNF263	0.124212
HeLa-S3+Broad+CTCF	0.12364
HepG2+Broad+CTCF	0.123051
HepG2+HudsonAlpha+FOSL2	0.122746
HUVEC+UT-A+CTCF	0.122432
GM12878+HudsonAlpha+Rad21	0.120871
MCF-7+UW+CTCF	0.119373
GM12878+TNFa+Stanford+NFKB	0.119369
HepG2+Stanford+p300_(SC-584)	0.118828
HEK293+USC+KAP1	0.117448
H1-hESC+Stanford+Rad21	0.117006
HeLa-S3+Stanford+BAF170	0.115483
HeLa-S3+Stanford+CEBPB	0.114303
MCF10A-Er-Src+4OHTAM_1uM_4hr+Harvard+c-Myc	0.114215
K562+Broad+HDAC6_(A301-341A)	0.114188
GM12878+Stanford+SMC3_(ab9263)	0.113729
GM12891+HudsonAlpha+PAX5-C20	0.113627
A549+Stanford+Rad21	0.112822
U2OS+USC+KAP1	0.111989
K562+Yale+c-Jun	0.111776
HepG2+Stanford+Rad21	0.111763
K562+USC+TR4	0.111713
HepG2+HudsonAlpha+BHLHE40	0.111546
GM12878+HudsonAlpha+PU.1	0.111545
HepG2+UT-A+CTCF	0.111371
GM12878+HudsonAlpha+BCL3	0.110499
GM12878+Stanford+COREST_(sc-30189)	0.109264
K562+Harvard+TFIIIC-110	0.1089
GM12891+HudsonAlpha+PU.1	0.108097
K562+HudsonAlpha+CEBPB_(SC-150)	0.107847
K562+Stanford+COREST_(ab24166)	0.107024
K562+IFNg6h+Stanford+STAT1	0.106533
A549+EtOH_0.02pct+HudsonAlpha+ATF3	0.10651
GM12878+Stanford+NF-E2_(SC-22827)	0.105111
K562+Harvard+NELFe	0.104743
H1-hESC+HudsonAlpha+NRSF	0.104009
GM12878+HudsonAlpha+MEF2A	0.102576
HepG2+forskolin+Stanford+HNF4A	0.102415
GM12878+HudsonAlpha+NFIC_(SC-81335)	0.102268
HepG2+HudsonAlpha+RXRA	0.101727
ECC-1+DMSO_0.02pct+HudsonAlpha+CTCF_(SC-5916)	0.101371
K562+IFNa30+Yale+STAT2	0.100612
T-47D+DMSO_0.02pct+HudsonAlpha+p300	0.100549
T-47D+DMSO_0.02pct+HudsonAlpha+FOXA1_(SC-6553)	0.100245
HepG2+HudsonAlpha+HNF4G_(SC-6558)	0.0987417
HL-60+UW+CTCF	0.0986635
HepG2+HudsonAlpha+MBD4_(SC-271530)	0.0984599
GM12878+Stanford+EBF1_(SC-137065)	0.0984277
K562+UChicago+eGFP-HDAC8	0.0968363
GM12878+HudsonAlpha+MEF2C_(SC-13268)	0.0955601
GM19099+TNFa+Stanford+NFKB	0.0955258
GM12878+HudsonAlpha+IRF4_(SC-6059)	0.0951683
HepG2+forskolin+Stanford+HSF1	0.0947662
GM12878+Stanford+p300	0.0946885
GM12878+Stanford+Rad21	0.0938663
HeLa-S3+USC+TCF7L2	0.093859
HepG2+HudsonAlpha+p300	0.0907854
HeLa-S3+HudsonAlpha+NRSF	0.0897875
H1-hESC+Stanford+RFX5_(200-401-194)	0.0895311
K562+Stanford+CEBPB	0.0893295
GM12878+HudsonAlpha+p300	0.0893222
K562+HudsonAlpha+BCL3	0.0892749
GM12878+USC+TR4	0.0881924
HeLa-S3+Yale+Brg1	0.0874475
HeLa-S3+Stanford+Rad21	0.0872222
GM12878+HudsonAlpha+NFATC1_(SC-17834)	0.0854625
H1-hESC+Stanford+CEBPB	0.0852254
K562+HudsonAlpha+MEF2A	0.0851786
GM12878+USC+YY1	0.0823443
H1-hESC+Stanford+c-Jun	0.0818039
K562+HudsonAlpha+FOSL1_(SC-183)	0.0809698
GM18526+TNFa+Stanford+NFKB	0.0797617
GM12878+Stanford+STAT3	0.0792118
HepG2+Stanford+ARID3A_(NB100-279)	0.0790982
HepG2+forskolin+Stanford+PGC1A	0.0783239
HeLa-S3+Harvard+TFIIIC-110	0.0782845
A549+EtOH_0.02pct+HudsonAlpha+p300	0.0775415
HepG2+HudsonAlpha+FOXA1_(SC-101058)	0.0774082
K562+HudsonAlpha+STAT5A_(SC-74442)	0.0769497
K562+UChicago+eGFP-JunB	0.0763872
HEK293+USC+TCF7L2	0.0761976
HepG2+HudsonAlpha+CEBPB_(SC-150)	0.0750553
HepG2+HudsonAlpha+HNF4A_(SC-8987)	0.0741183
GM19193+TNFa+Stanford+NFKB	0.0724492
HeLa-S3+Stanford+MafK_(ab50322)	0.0709775
K562+Stanford+ARID3A_(sc-8821)	0.0697048
ECC-1+Genistein_100nM+HudsonAlpha+ERalpha_a	0.0671499
H1-hESC+HudsonAlpha+RXRA	0.0670668
HepG2+HudsonAlpha+TEAD4_(SC-101184)	0.0669975
T-47D+DMSO_0.02pct+HudsonAlpha+GATA3_(SC-268)	0.0668593
GM12878+HudsonAlpha+CEBPB_(SC-150)	0.0667321
A549+Stanford+Pol2(phosphoS2)	0.0662018
HepG2+HudsonAlpha+FOXA1_(SC-6553)	0.0643041
HepG2+Stanford+SMC3_(ab9263)	0.0642184
K562+IFNa6h+Yale+STAT1	0.0640066
MCF10A-Er-Src+4OHTAM_1uM_36hr+Harvard+STAT3	0.063937
SH-SY5Y+USC+GATA-2	0.0631068
K562+Stanford+TAL1_(SC-12984)	0.061767
MCF-7+USC+TCF7L2	0.0605048
MCF10A-Er-Src+EtOH_0.01pct+Harvard+STAT3	0.0603802
K562+Broad+EZH2_(39875)	0.0601872
HepG2+HudsonAlpha+FOXA2_(SC-6554)	0.0599045
K562+USC+GATA-2	0.0597397
HepG2+forskolin+Stanford+ERRA	0.0593322
A549+EtOH_0.02pct+HudsonAlpha+FOSL2	0.0592275
SK-N-SH_RA+HudsonAlpha+p300	0.0592107
K562+IFNg30+Stanford+STAT1	0.0591712
A549+Stanford+CEBPB	0.0587306
ECC-1+DMSO_0.02pct+HudsonAlpha+FOXA1_(SC-6553)	0.0583233
H1-hESC+HudsonAlpha+NANOG_(SC-33759)	0.0578154
K562+Stanford+Bach1_(sc-14700)	0.0551899
K562+USC+GATA-1	0.0551404
K562+Stanford+Brg1	0.0548302
K562+Stanford+Ini1	0.0527818
ECC-1+Estradiol_10nM+HudsonAlpha+ERalpha_a	0.0526576
K562+IFNa30+Yale+STAT1	0.0510947
K562+HudsonAlpha+GATA2_(SC-267)	0.0502321
K562+Harvard+RPC155	0.0500802
IMR90+Stanford+CEBPB	0.0500085
K562+IFNa6h+Yale+STAT2	0.049713
K562+Stanford+Pol2(phosphoS2)_(2)	0.0492331
HeLa-S3+Yale+c-Fos	0.0484803
K562+IFNg30+Yale+c-Jun	0.0477631
HUVEC+USC+c-Fos	0.0474619
K562+Yale+NF-E2	0.047138
HepG2+Stanford+CEBPB	0.0467967
K562+Yale+Rad21	0.0467003
MCF10A-Er-Src+EtOH_0.01pct_12hr+Harvard+STAT3	0.0464823
HepG2+Stanford+JunD	0.0460845
MCF10A-Er-Src+4OHTAM_1uM_12hr+Harvard+STAT3	0.0460574
GM12878+Yale+Pol3	0.0452252
HeLa-S3+Stanford+JunD	0.0431889
K562+IFNa6h+Yale+c-Jun	0.0430887
GM12878+HudsonAlpha+BCL11A	0.041062
ECC-1+DEX_100nM+HudsonAlpha+GR	0.040771
K562+UChicago+eGFP-FOS	0.0401116
MCF10A-Er-Src+EtOH_0.01pct_4hr+Harvard+STAT3	0.0398673
HeLa-S3+Harvard+RPC155	0.0387497
K562+Harvard+BRF1	0.0387338
GM12878+Harvard+ZZZ3	0.0385009
K562+UChicago+eGFP-GATA2	0.0376382
K562+Broad+p300	0.0372464
K562+Harvard+SIRT6	0.0369151
GM12801+UW+CTCF	0.036421
K562+Stanford+Pol3	0.0357702
HeLa-S3+Stanford+PRDM1_(9115)	0.0351392
K562+Harvard+BDP1	0.0339873
K562+IFNa30+Stanford+IRF1	0.0329832
GM12878+HudsonAlpha+BATF	0.0313342
H1-hESC+Stanford+MafK_(ab50322)	0.0313327
H1-hESC+UT-A+c-Myc	0.0308136
ECC-1+BPA_100nM+HudsonAlpha+ERalpha_a	0.0304312
K562+Stanford+MafK_(ab50322)	0.030388
HUVEC+USC+GATA-2	0.0290666
PBDEFetal+USC+GATA-1	0.0289051
K562+Stanford+MafF_(M8194)	0.0285828
HeLa-S3+Harvard+BDP1	0.0285562
A549+DEX_50nM+HudsonAlpha+GR	0.0277762
HeLa-S3+Stanford+STAT3	0.026658
HepG2+Stanford+c-Jun	0.0262762
HepG2+HudsonAlpha+TCF12	0.0253842
HUVEC+Stanford+c-Jun	0.0251426
K562+IFNg6h+Yale+c-Jun	0.0243672
HeLa-S3+Harvard+BRF1	0.0230811
K562+USC+ZNF274_(M01)	0.0219884
H1-hESC+HudsonAlpha+POU5F1_(SC-9081)	0.0218393
A549+DEX_500pM+HudsonAlpha+GR	0.0215886
HeLa-S3+Stanford+c-Jun	0.0197791
MCF10A-Er-Src+4OHTAM_1uM_36hr+Harvard+c-Fos	0.0164605
U2OS+USC+SETDB1	0.0152087
HeLa-S3+Harvard+ZZZ3	0.0150183
K562+Harvard+BRF2	0.0135116
T-47D+Genistein_100nM+HudsonAlpha+ERalpha_a	0.0123676
GM12878+USC+IKZF1_(IkN)_(UCLA)	0.0123256
T-47D+Estradiol_10nM+HudsonAlpha+ERalpha_a	0.0121955
MCF-7+USC+ZNF217	0.0102883
GM12878+Stanford+p300_(SC-584)	0.00950937
MCF10A-Er-Src+EtOH_0.01pct+Harvard+c-Fos	0.00924672
MCF-7+USC+GATA3_(SC-269)	0.00890987
H1-hESC+HudsonAlpha+BCL11A	0.00836763
HeLa-S3+Stanford+p300_(SC-584)	0.00826451
K562+MNaseD+USC+SETDB1	0.00797839
HepG2+USC+TCF7L2	0.00713545
T-47D+BPA_100nM+HudsonAlpha+ERalpha_a	0.00496594
IMR90+Stanford+MafK_(ab50322)	0.00447696
HepG2+Stanford+MafK_(SC-477)	0.00408937
HeLa-S3+Harvard+BRF2	0.00402733
HeLa-S3+Broad+EZH2_(39875)	0.00203138
MCF10A-Er-Src+4OHTAM_1uM_12hr+Harvard+c-Fos	0.00170247
HepG2+Stanford+MafF_(M8194)	0.000842569
HeLa-S3+USC+ZNF274	-0.000173938
HeLa-S3+Stanford+SPT20	-0.000917995
GM08714+USC+ZNF274	-0.00132694
GM12878+Yale+JunD	-0.00199302
K562+USC+ZNF274	-0.00220149
A549+DEX_5nM+HudsonAlpha+GR	-0.00224143
NT2-D1+USC+ZNF274	-0.00246217
GM12878+USC+ZNF274	-0.00268541
HepG2+USC+ZNF274	-0.00269311
K562+USC+KAP1	-0.00335828
A549+DEX_100nM+HudsonAlpha+FOXA1_(SC-101058)	-0.00415398
SH-SY5Y+USC+GATA3_(SC-269)	-0.00597393
MCF10A-Er-Src+4OHTAM_1uM_4hr+Harvard+c-Fos	-0.00613299
MCF-7+USC+GATA3_(SC-268)	-0.00924181
HepG2+Stanford+MafK_(ab50322)	-0.0151289
